# Supplementary material for: Biopreservative and Anti-Mycotoxigenic Potentials of Lactobacillus paracasei MG847589 and Its Bacteriocin in Soft White Cheese
Source: Toxins (Basel). 2024 Feb 7;16(2):93. doi: 10.3390/toxins16020093 (PMC10891891; doi:10.3390/toxins16020093)
Supplement: Supplementary file 1 [file toxins-16-00093-s001.zip]

Archive with 1 entries (1 files):
- toxins-2590887-supplementary.pdf
